# Supplementary material for: Satellite DNA sequence dictates pericentromere heterochromatin formation and function
Source: Sci Adv. 2026 Jul 15;12(29):eady2267. doi: 10.1126/sciadv.ady2267 (PMC13371928; doi:10.1126/sciadv.ady2267)
Supplement: Supplementary file 2 — Tables S1 to S4 [file sciadv.ady2267_tables_s1_to_s4.zip]

Archive with 4 entries (4 files):
- ady2267_table_s1.xlsx
- ady2267_table_s2.xlsx
- ady2267_table_s3.xlsx
- ady2267_table_s4.xlsx
