# Supplementary material for: Satellite DNA sequence dictates pericentromere heterochromatin formation and function
Source: Sci Adv. 2026 Jul 15;12(29):eady2267. doi: 10.1126/sciadv.ady2267 (PMC13371928; doi:10.1126/sciadv.ady2267)
Supplement: Supplementary file 2 — Tables S1 to S4 [file sciadv.ady2267_tables_s1_to_s4.zip › ady2267_table_s2.xlsx]

## Sheet: Sheet1
species	scaffold(s) analyzed	region on scaffold(s)	AnT	AnT count	length of region analyzed (bp)	AnT frequency	Avg AnT per 10 kb
M. musculus	OX389813.1 Mus musculus genome assembly, chromosome: 19	major satellite array	A3T	112757	4609999	0.0244592	244.592
M. musculus	OX389813.1 Mus musculus genome assembly, chromosome: 19	major satellite array	A4T	90309	4609999	0.0195898	195.898
M. musculus	OX389813.1 Mus musculus genome assembly, chromosome: 19	major satellite array	A5T	38285	4609999	0.00830477	83.0477
M. musculus	OX389813.1 Mus musculus genome assembly, chromosome: 19	major satellite array	A6T	1049	4609999	0.000227549	2.27549
M. musculus	OX389813.1 Mus musculus genome assembly, chromosome: 19	major satellite array	A7T	666	4609999	0.000144469	1.44469
M. musculus	OX389813.1 Mus musculus genome assembly, chromosome: 19	chromosome arm	A3T	571279	58329505	0.009794	97.94
M. musculus	OX389813.1 Mus musculus genome assembly, chromosome: 19	chromosome arm	A4T	216822	58329505	0.00371719	37.1719
M. musculus	OX389813.1 Mus musculus genome assembly, chromosome: 19	chromosome arm	A5T	70958	58329505	0.0012165	12.165
M. musculus	OX389813.1 Mus musculus genome assembly, chromosome: 19	chromosome arm	A6T	18187	58329505	0.000311798	3.11798
M. musculus	OX389813.1 Mus musculus genome assembly, chromosome: 19	chromosome arm	A7T	19916	58329505	0.00034144	3.4144
M. pahari	h2tg000157l	pi satellite array	A3T	18850	1580000	0.0119304	119.304
M. pahari	h2tg000157l	pi satellite array	A4T	8613	1580000	0.00545127	54.5127
M. pahari	h2tg000157l	pi satellite array	A5T	6728	1580000	0.00425823	42.5823
M. pahari	h2tg000157l	pi satellite array	A6T	213	1580000	0.00013481	1.3481
M. pahari	h2tg000157l	pi satellite array	A7T	86	1580000	5.44e-05	0.544
M. caroli	all 20 M.caroli chromosome scaffolds	59-bp satellite array	A3T	2329	340521	0.00683952	68.3952
M. caroli	all 20 M.caroli chromosome scaffolds	59-bp satellite array	A4T	6189	340521	0.0181751	181.751
M. caroli	all 20 M.caroli chromosome scaffolds	59-bp satellite array	A5T	2251	340521	0.00661046	66.1046
M. caroli	all 20 M.caroli chromosome scaffolds	59-bp satellite array	A6T	287	340521	0.000842826	8.42826
M. caroli	all 20 M.caroli chromosome scaffolds	59-bp satellite array	A7T	142	340521	0.000417008	4.17008
M. caroli	all 20 M.caroli chromosome scaffolds	chromosome arm	A3T	23199955	2216335353	0.0104677	104.677
M. caroli	all 20 M.caroli chromosome scaffolds	chromosome arm	A4T	9036100	2216335353	0.00407705	40.7705
M. caroli	all 20 M.caroli chromosome scaffolds	chromosome arm	A5T	2978951	2216335353	0.00134409	13.4409
M. caroli	all 20 M.caroli chromosome scaffolds	chromosome arm	A6T	764467	2216335353	0.000344924	3.44924
M. caroli	all 20 M.caroli chromosome scaffolds	chromosome arm	A7T	761209	2216335353	0.000343454	3.43454
