# Supplementary material for: Satellite DNA sequence dictates pericentromere heterochromatin formation and function
Source: Sci Adv. 2026 Jul 15;12(29):eady2267. doi: 10.1126/sciadv.ady2267 (PMC13371928; doi:10.1126/sciadv.ady2267)
Supplement: Supplementary file 2 — Tables S1 to S4 [file sciadv.ady2267_tables_s1_to_s4.zip › ady2267_table_s3.xlsx]

## Sheet: kmercoverage_CL3
#	k-mer length	Variant index	k-mer coverage score	Consensus length	Consensus sequence
1	19	2	0.63	79	CACAGTGTAGTACATTGTATATGAGTGAGTTGCACTGAAAAACTTAGAATTTACTGAAAAACCCGCATTAGACGAAATG
2	15	2	0.62	79	AAATGCACAGTGTAGTACATAGTATATGAGTGAGTTGCACTGAAAAACTTAGAATTTACTGAAAAACCCGCATTAGACG
3	11	2	0.59	60	GCACAGTGTAGTACATAGTATATGAGTGAGTTGCACTGAAAAACTTAGAATATAAGAAAC
4	23	2	0.58	79	GTGTAGTACATTGTATATGAGTGAGTTGCACTGAAAAACTTAGAATTTACTGAAAAACCCGCATTAGACGAAATGCACA
5	27	2	0.53	79	TAGTACATTGTATATGAGTGAGTTGCACTGAAAAACTTAGAATTTACTGAAAAACCCGCATTAGACGAAATGCACAGTG
6	15	1	0.52	60	ATAAGAAACGCACAGTGTAGTACATAGTATATGAGTGAGTTGCACTGAAAAACTTAGAAT
7	19	1	0.46	60	AAGAAACGCACAGTGTAGTACATAGTATATGAGTGAGTTGCACTGAAAAACTTAGAATAT
8	23	1	0.42	60	AGAAACGCACAGTGTAGTACATAGTATATGAGTGAGTTGCACTGAAAAACTTAGAATATA
9	27	1	0.38	60	GCACAGTGTAGTACATAGTATATGAGTGAGTTGCACTGAAAAACTTAGAATATAAGAAAC
10	11	1	0.16	19	CTGAAAAACTTAGAATTTA
