# Supplementary material for: Satellite DNA sequence dictates pericentromere heterochromatin formation and function
Source: Sci Adv. 2026 Jul 15;12(29):eady2267. doi: 10.1126/sciadv.ady2267 (PMC13371928; doi:10.1126/sciadv.ady2267)
Supplement: Supplementary file 2 — Tables S1 to S4 [file sciadv.ady2267_tables_s1_to_s4.zip › ady2267_table_s4.xlsx]

## Sheet: Sheet1
#	k-mer length	Variant index	k-mer coverage score	Consensus length	Consensus sequence
1	11	4	0.5112	59	ATTTTCTCATTTTCCACCTTTTTCAGGTTTTCTCGCCATATTCCGGGTCCTACAGTGTG
2	15	5	0.4653	59	TCCACCTTTTTCAGGGTTTCTCGCCATATTCTGGGTCCTACAGTGTGATTTTCTCATTT
3	19	4	0.4121	59	TCCACCTTTTTCAGGGTTTCTCACCATATTCCGGGTCCTACAGTGTGATTTTCTCATTT
4	23	9	0.3209	118	TCCACCTTTTTCAGGTTTTCTCACCATATTCCAGGTCCTACAGTGTGATTTTTTAATTTTCCACCTTTTTCAGGGTTTCTCACCATATTCTGGGTCCTACAGTGTGATTTTCTCATTT
5	11	5	0.2896	60	GGTTTCTCACCATATTCCGGGTCCTACAGTGTGATTTTTCTCATTTTCCACGTTTTTCAG
6	27	11	0.2774	118	TCCACCTTTTTCAGGTTTTCTCACCATATTCCAGGTCCTACAGTGTGATTTTTTAATTTTCCACCTTTTTCAGGGTTTCTCACCATATTCCAGGTCCTACAGTGTGATTTTCTCATTT
7	23	4	0.2685	59	TCCACCTTTTTCAGGGTTTCTCACCATATTCCAGGTCCTACAGTGTGATTTTCTCATTT
8	11	3	0.2662	58	TGTGATTTTCTCATTTTCCACGTTTTCAGGTTTTCTCACCATATTCCGGGTCCTACAG
9	19	9	0.2659	118	CTCATTTTCCACCTTTTTCAGGTTTTCTCGCCATATTCCGGGTCCTTCAGTGTGAATTTTTAATTTTCCACTTTTTTCAGGGTTTCTCACCATATTCTGGGTCCTACAGTGTGATTTT
10	23	8	0.2355	117	TACAGTGTGATTTTTTAATTTTCAACTTTTTCAGGGTTTCTCACCATATTCTAGGTCCTACAGTGTGATTTTCTCATTTTCCACCTTTTTCAGGGTTTCTCGCCATATTCTGGGTCC
11	15	4	0.2239	58	ATTTTTTAATTTTCAACTTTTTCAGGGTTTCTCACCATATTCTGGGTCCTACAGTGTG
12	23	10	0.2045	118	TCTACCTTTTTCAGGGTTTCTCACCATATTCCAGGTCCTACAGTGTGATTTTCTAATTTTTCACCTTTTTCAGGGTTTCTCACCATATTCCAGGTCCTACAGTGTGATTTTCTCATTT
13	19	8	0.1929	117	TTCCACCTTTTTCAGGTTTTCTCACCATATTCCGGGTCCTTCAGTGTGATTTTTTAATTTTCCACTTTTTCAGGGTTTCTCACCATATTCTGGGTCCTACAGTGTGATTTTCTCATT
14	15	6	0.1911	60	TTCTCACCATATTCCAGGTCCTACAGTGTGATTTTTCTCATTTTTTAACTTTTTCAGGGT
15	27	10	0.1903	117	TTCTCATTTTCCACCTTTTTCAGGTTTTCTCACCATATTCCAGGTCCTACAGTGTGAATTTTTAATTTTCACCTTTTTCAGGGTTTCTCGCCATATTCTGGGTCCTACAGTGTGATT
16	27	17	0.1772	177	TTTCCACCTTTTTCAGGTTTTCTCGCCATATTCCGGGTCCTTCAGTGTGATTTTTTAATTTTCCACTTTTTTCAGGGTTTCTCGCCATATTCTGGGTCCTACAGTGTGAATTTTTAATTTTCCACGTTTTTCAGGGTTTCTCACCATATTCCAGGTCCTACAGTGTGATTTTCTCAT
17	23	18	0.165	177	TACAGTGTGATTTTCTCATTTTCCACCTTTTTCAGGTTTTCTCGCCATATTCTGGGTCCTACAGTGTGAATTTTTAATTTTCCACGTTTTTCAGGGTTTCTCACCATATTCCAGGTCCTACAGTGTGATTTTCTCATTTTCTACCTTTTTCAGGTTTTCTCGCCATATTCTGGGTCC
18	19	10	0.1648	119	CACCATATTCCAGGTCCTACAAGTGTGATTTTCTCATTTTCCAACTTTTTCAGGGTTTCTCACCATATTCCAGGTCCTACAGTGTGATTTTCTCATTTTTTGACTTTTTCAGGGTTTCT
19	11	2	0.1538	59	GTTTTTCAGGTTTTCTCGCCATATTCTGGGTCCTACAGTGTGAATTTTTAATTTTCCAC
20	27	18	0.1538	177	TCCACCTTTTTCAGGTTTTCTCGCCATATTCCAGGTCCTACAGTGTGATTTTCTCATTTTCTACTTTTTTCAGGGTTTCTCGCCATATTCTGGGTCCTACAGTGTGAATTTTTAATTTTCCACCTTTTTCAGGGTTTCTCACCATATTCCAGGTCCTACAGTGTGATTTTCTCATTT
21	23	17	0.1513	177	TACAGTGTGATTTTCTAATTTTCCACGTTTTTCAGGGTTTCTCGCCATATTCTGGGTCCTACAGTGTGATTTTCTCATTTTCCGACTTTTTCAGGGTTTCTCACCATATTCCAGGTCCTACAGTGTGATTTTCTCATTTTCCACCTTTTTCAGGTTTTCTCGCCATATTCTGGGTCC
22	23	7	0.142	118	ATTTTTCACGTTTTTCAGGGTTTCTCGCCATATTCCAGGTCCTACAGTGTGATTTTCTCATTTTCCACCTTTTTCAGGTTTTCTCGCCATATTCTGGGTCCTTCAGTGTGAATTTTTA
23	19	5	0.1394	60	TCCAGGTCCTACAGTGTGATTTTTCTCATTTTTCGACTTTTTCAGGGTTTCTCACCATAT
24	27	16	0.1394	175	TTTCCAACTTTTTCAGGTTTTCTCGCCATATTCCAGGTCCTTCAGTGTGATTTTTTAATTTTCCACGTTTTTCAGGGTTTCTCGCCATATTCTGGGTCCTACAGTGTGAATTTTTAATTTTCACGTTTTTCAGGGTTTCTCACCATATTCTGGGTCCTACAGTGTGATTTTCTCA
25	27	4	0.1391	59	CCAGGTCCTACAGTGTGATTTTCTCATTTTTCGACTTTTTCAGGGTTTCTCACCATATT
26	27	9	0.1303	117	TTTTCCACCTTTTTCAGGTTTTCTCACCATATTCTGGGTCCTTCAGTGTGAATTTTTAATTTTCAACTTTTTCAGGGTTTCTCACCATATTCCGGGTCCTACAGTGTGATTTTCTCA
27	19	3	0.1246	58	CACGTTTTTCAGGGTTTCTCGCCATATTCTGGGTCCTACAGTGTGATTTTCTCATTTT
28	27	12	0.1238	118	TCCAGGTCCTACAGTGTGATTTTCTCATTTTTCGACTTTTTCAGGGTTTCTCACCATATTCCAGGTCCTACAGTGTGATTTTCTCATTTTTCGACTTTTTCAGGGTTTCTCACCATAT
29	11	7	0.1134	67	TAATTTTCTCATTTTCCACGTTTTTCAGGTTTTCTCGCCATATTCTGGGTCCTTCAGTGTGAGTTTG
30	23	21	0.1118	236	CCATATTCTGGGTCCTTCAGTGTGAATTTTTAATTTTCCACGTTTTTCAGGGTTTCTCGCCATATTCTGTGTCCTACAGCGTGTATTTTTAATTTTCCACGTTTTTCAGGTTTTCTTGCCATATTCCAGGTCCTTCAGTGTGAATTTTTAATTTTCTACTTTTTTCAGGGTTTCTCACCATATTCCAGGTCCTACAGTGTGATTTTCTCATTTTCCACCTTTTTCAGGTTTTCTCG
31	15	3	0.1109	57	CAGTGTGATTTTCTCATTTTCCACGTTTTTCAAGTTTTTTCGTAATTCTGGGTCCTA
32	23	3	0.1056	58	TTTCCACCTTTTCAGGGTTTCTCACCATATTCTGGGTCCTACAGTGTGATTTTCTCAT
33	11	1	0.1038	50	AATTTTTCAGGGTTTCTCACCATATTCCAGGTCCTACAGTGTGATTTTCT
34	27	19	0.1036	178	TCCAGGTCCTACAAGTGTGATTTTCTCATTTTTTGACTTTTTCAGGGTTTCTCATCATATTCCAAGTCCTACAGTGTGATTTTCTCATTTTTTGCCTTTTTCAGGTTTTCTCACCATATTCCAGGTCCTACAGTGTGATTTTCTCATTTTTCGACTTTTTCAGGGTTTCTCACCATAT
35	11	6	0.1034	61	CATTTTCCACGTTTTTCAGGTTTTCTCGCCATATTCTGGGTCCTACAGCGTGTATTTTTCT
36	15	8	0.0976	118	TTTGTCTTTTTCACGGTTTCTCATCATATTCCAAGTCCTACAGTGTGATTTTCTCATTTTTTGACTTTTTCAGGGTTTCTCACCATATTCCAGCTCCTACAGTGTGTTTTTGTCATTT
37	23	19	0.0957	178	TTTTTCACCTTTTTCAGGGTTTCTCACCATATTGCAGGTCCTTCAGTGTGAGTTTCTAATTTTCCTCGTTTTTCAGGTTTTCTCACCATATTCCAGGTCCTACAAGTTTGATTTTTTAATTTTCTACTTTTTTCAGGGTTTCTCGCCATATTCTGGGTCCTACAGTGTGATTTTCTCA
38	27	20	0.091	179	TCCGACTTTTTCAGGGTTTCTCACCATATTCCAGGTCCTACAGTGTGGATTTTCTCATTTTTCGACTTTTTCAGGGTTTCTCACCATATTGCAGGTCCTACAAGTGTGAATTTCTTATTTTTCGACTTTTTCAGGGTTTCTCACCATATTCCAGGTCCTACAGTGTGATTTTCTCATTT
39	27	15	0.0899	174	TTTCCACCTTTTTCAGGTTTTCTCGCCATATTCCGGGTCCTTCAGTGTGAATTTTTAATTTTCCAGTTTTTCAGGGTTTCTCGCCATATTCTGGGTCCTACAGTGTGAATTTTTAATTTTCCACTTTTTTCAGGTTTTTTCGCATATTCTGGGTCCTACAGTGTGATTTTCTCA
40	23	5	0.0844	60	ATATTCCAGGTCCTACAGTGTGATTTTTCTATTTTTTGGACTTTTTCAGGGTTTCTCACC
41	27	27	0.0838	235	TCCACGTTTTTCAGGTTTTCTCGCCATATTCTGGGTCCTACAGTGTGATTTTCTCATTTTCCACCTTTTTCAGGTTTTCTCGCCATATTCTGGGTCCTTCAGTGTGAGTTTTTAATTTTCTACTTTTTTCAGGGTTTCTCGCCATATTCTGGGTCCTACAGTGTGATTTTCTCATTTCCACGTTTTTCAGGTTTTCTCGCCATATTCCAGGTCCTTCAGTGTGAATTTTTAATTT
42	23	16	0.0811	174	TACAGTGTGATTTTCTCATTTTCCACGTTTTTCAAGTTTTTGCCATATTCTGGTCCTACAGTGTGAATTTTTAATTTTCCACGTTTTTCAGGGTTTCTTGCCATATTCTGGGTCCTTCAGTGTGATTTTCTCATTTTCCACCTTTTTCAGGTTTTCTCGCCATATTCTGGGTCC
43	23	15	0.0752	174	TACAGTGTGATTTTCTAATTTTCGCGTTTTTCAGGGTTTCTCGGCATATTCTGGGTCCTACAGTGTGATTTTCTCATTTTCCACGTTTTTCAAGTTTTTTCGTAATTCTGGGTCCTACAGTGTGATTTTCTCATTTTCCACCTTTTTCAGGTTTTCTCGCCATATTCTGGGTCC
44	19	2	0.0732	57	GTGATTTTCTCATTTTCCACGTTTTTCAAGTTTTTTCGTAATTCTGGGTCCTACAGT
45	19	7	0.0723	116	TTTTCTCATTTTCCACGTTTTTCAGGTTTTTTCACCATATTGGGTCCTACACAATGATTTTCTCATTTTTTGACTTTTTCAGGGTTTCTCACCATATTCCAGGTCCTACAGTGTGA
46	27	30	0.0668	237	ATTTCTTATTTTTCGACTTTTTCAGGGTTTCTCACCATATTCCAGGTCCTACAGTGTGATTTTCTCATTTTCCACCTTTTTCAGGTTTTCTCGCCATATTCCGGGTCCTTCAGTGTGAGTTTTTAATTTTCTAACTTTTTCAGGGTTTCTCATCATATTCCAAGTCCTACAGTGTGATTTTCTCATTTTTCGACTTTTTCAGGGTTTCTCACCATATTGCAGGTCCTACAAGTGTGA
47	19	12	0.0644	176	TCCATATTCCATCTCCTACCGTGTACTTTTGTCATTTTTTGTCTTTTTCACGGTTTCTCATCATATTCCAAGTCCTACAGTGTGATTTTCTCATTTTCCACCTTTTTCAGGTTTTCTCGCCATATTCTGGGTCCTTCAGTGTGAGTTTTTAATTTTCTAATTTTTCAGGGTTTCTC
48	15	7	0.064	67	TTTTTCAGGGTTTCTCACCATATTCCAGGTCCTACAGTGTGAATTTTTAATTTTCTAATTTTTCGAC
49	19	11	0.0611	172	ATAAAGTGTGAATTTTTAATTGTCCAGTCTTTTCATGGTTTCTCACCATATTCTGGGTCCTACAGTGTGATTTTCTCATTTTCCACCTTTTTCAGGTTTTCTCGCCATATTCTGGGTCCTTCAGTGTGAATTTTTTTCCACGGTTTTCAGTATTTCTCTCCATATCTCGGTA
50	19	13	0.0594	178	CTCCTACAGTGTATTTTTCTCATTTTTTGACTTTTTCAGGGTTTCTCACCATATTCCAGGTCCTACAGTGTGATTTTCTCATTTTAAGACTTTTTCAGGGTCTCTCACCATATTGCATGTCCTACAAGTGTGTATATCTTATTTTTCTACTTTTTAACGGTTTCTCTCCATATTCCAG
51	27	29	0.0573	235	ATTTTTTATTTTCCACGTTTTTCAGGGTTTCTCGGCATATTCTGGGTCCTACAGTGTGATTTTCTCATTTTTCGACTTTTTCAGGGTTTCTCACCATATTGCAGGTCCTACAAGTGTGAATTTCTTATTTTTCGACTTTTTCAGGGTTTCTCACCATATTCCAGGTCCTACAGTGTGATTTTCTCATTTCCACGTTTTTCAGGTTTTCTTGCCATATTCCAGGTCCTTCAGTGTG
52	27	26	0.0558	232	TTCTACTTTTTTCAGGGTTTCTCGCCATATTCTGGGTCCTACAGTGTGATTTTCTCATTTCCACGTTTTTCAGGTTTTCTTGCCATATTCCAGGTCCTTCAGTGTGAATTTTTAATTTTCACGTTTTTCAGGGTTTCTCGTAATTCTGGGTCCTACAGTGTGATTTTCTCATTTTCCACCTTTTTCAGGTTTTCTCGCCATATTCTGGGTCCTTCAGTGTGAGTTTTTAATT
53	27	14	0.0528	172	TCAGGGTTTCTCGGCATATTCTGGGTCCTACAGTGTGATTTTCTCATTTTCCACGTTTTTCAAGTTTTTTCGTAATTCTGGGTCCTACAGTGTGATTTTCTCATTTCCCACTTTTCAGGTTTTCTTGCCATATTCCAGGTCCTTCAGTGTGAATTTTTAATTTTCACGTTTT
54	15	1	0.0516	50	AATTTTTCAGGGTTTCTCACCATATTCCAGGTCCTACAGTGTGATTTTCT
55	27	28	0.0492	236	AATTTTTAATTTTCTACTTTTTTCAGGGTTTCTCGCCATATTCTGGGTCCTACAGTGTGATTTTCTCATTTTTCGACTTTTTCAGGGTTTCTCACCATATTGCAGGTCCTACAAGTGTGAATTTCTTATTTTTCGACATTTTCAGAGTTTCTCACCATATTCCAGGTTCTACAGTGTGATTTTCTCATTTCCACGTTTTTCAGGTTTTCTTGCCATATTCCAGGTCCTTCAGTGTG
56	15	2	0.047	51	AATTTTTCAGGGTTTCTCACCATATTCCAGGTCCTACAGTGTGATTTTTCT
57	27	25	0.0461	231	GGGTCCTACAGTGTGATTTTCTCATTTCCACCTTTTTCAGGTTTTCTCGCCATATTCCGGGTCCTTCAGTGTGAGTTTTTAATTTTCCACGTTTTTCAGTATTTCTCGCCATATTCTGTGTCTGACAGTGTGAATTTTTAATTTTCACGGTTTTCAAGGTTTCTTGCCATATTCTGGTCCTACAGTGTGATTTTCTCATTTTCCACGTTTTTCAAGTTTTTTCGTAATTCT
58	27	3	0.0435	58	CCAACTTTTTCAGGTTTCTCACCATATTCCAAGTCCTACAGTGTGATTTTCTCATTTT
59	23	20	0.0431	179	CTACAAGTTTGATTTTCTTATTTTTCGACTGTTTCAGTGTTTCTCACCATATTCCAGGTCCTACAGTGTGATTTTCTCATTTTTCGACTTTTTCAGGGTTTCTCACCATATTGGAGGTCCTACAAGTGTGATTTTCTTATTTTTCGACTTTTTCAGGTTTTCTCACCATATTGCAGGTA
60	23	6	0.043	115	TTTTTCGTAATTCTGGGTCCTACAGTGTGATTTTTTAATTTTCTACTTTTTTCAGGGTTTCTCGCCATATTCTGGGTCCTACAGTGTGATTTTCTCATTTTCCACGTTTTTCAAG
61	27	13	0.0384	120	TGCAGGTCCTACAAGTTTGATTTTCTTATTTTTCGACTTTTTCAGGGTTTCTCACCATATTCCAGGTTCTACAGTGTGATTTTTCTCATTTTTTGACTTTTTCAGGGTTTCTCACCATAT
62	27	8	0.0383	115	TTTCCACGTTTTTCAGGTTTTCTTGCCATATTCCAGGTCCTTCAGTGTGAATTTTTAATTTTCCACGTTTTTCAGGGTTTCTCGTAATTCTGGGTCCTACAGTGTGATTTTCTCA
63	27	5	0.0365	60	TCCAGGTCCTACAAGTTTGATTTTCTTATTTTTCGACTTTTTCAGGGTTTCTCACCATAT
64	23	2	0.0349	57	TTTTCTCATTTTCCACGTTTTTCAAGTTTTTTCGTAATTCTGGGTCCTACAGTGTGA
65	23	12	0.033	121	GGTCCTACAGTGTGATTTTCTCATTTTCCACCTTTTTCAGGTTTTCTCGCCATATTTGGGGTCCTTCACTGTGAGTTTTTAATTTTGTACTTTTTTATTAATTGTTTCTCGCCATATTCTG
66	27	22	0.0325	182	TCCTGCAGATTGATTTTCTCATTTCCACGTTTTTCAGGTTTTCTTGCCATATTCCAGGTCCTTCAGTGTGAATTTTTAATTTTCACGTTTTTCAGGGTTTCTCGGCATATTCTGGGTCCTACAGTGTGATTTTCTCATTTTTTGACTTTTTCAGGGTTTCTCATCATATTCCAAGTCCTAGA
67	27	23	0.0322	192	CAGGTCCTTCAGTGTGAATTTTTAATTTTCACGTTTTTCAGGGTTTCTCGGCATATTCTGGGTCCTACAGTGTGATTTTCTCATTTTTCGACTTTTTCAGGGTTTCTCACCATATTCCAGGTCCTACTGTGTGATTTTCTCATTTCCATGTATTTCAGGGTCTCTTGCCGTATTCCAGGTCCTGTCGTATTC
68	27	31	0.0317	238	GTTTCTCACCATATTGCAGGTCCTACAAGTGTGAATTTCTTATTTTTGGACTTTTTCAGGGTTTCTCACCATATTCCAGGTCCTACAGTGTGATTTTCTCATTTTTTGACTTTTTCAGGGTTTCTCATCTTATTCCAAGTCCTATATTGTGATTTTCTCATTTTTTGACTTTTGCAGGTTTTCTCACCATATTGCAGGTACTACAAGTTTGATTTTCTTATTTTTCGACTGTTTCAGT
69	19	1	0.0315	56	AGTTTTTTCGTAATTCTGGGTCCTACAGTGTGATTTTCTCATTTTCGATATTTTCA
70	27	34	0.0309	292	GAATTTTCCACTTTTTTCATGATTCTTGCCATATTCTGTGTCCGACAGTGTGAATTTTTAATTTTCACGTTTTTCAGGGTTTCTCGGCATATTCTGGGTCCTACAGTGTGATTTTCTCATTTTCCACCTTTTTCAGGTTTTCTCGCCATATTCTGGGTCCTTCAGTGTGAGTTTTTAATTTTCCTTGTTTTTCAGGTTTTCTTGCCATATGAGGGGTCCTTCAGTGTGATTTTTTAATTTTCCACGTTTTCAATATTTCTCGCCATATACTGGGTAATACAGTGTGAATTTT
71	27	32	0.0306	239	TTATCTTATTCTTCGACTTTTTCAGGTTTTCTCACCATATTGCAGGTACTACAAGTTTGATTTTCTTATTTTTCGACTGTTTCAGTGTTTCTCACCATATTGCAGGTCCTACAAGTGTGAATTTCTTATTTTTGGACTTTTTCAGGGTTTCTCACCATATTCCAGGTCCTACAGTGTGATTTTCTCATTTTTCGACTTTTTCAGGGTTTCTCACCATATAGGAGGTCTTACTTGTGTGA
72	27	35	0.0305	294	CATTTTTCAGTGTTTCTCATCATATTCTAAATCTTACAGTGTGATTTTCTCATTTTTGGAATTTTTCAGGGTTTCTCACCATATTGCAGGTCCTACAAGTGTGAATTTCTTATTTTTGGACTTTTTCAGGGTTTCTCACCATATTCCAGGTCCTACAGTGTGATTTTCTCATTTCCACGTTTTTCAGGTTTTCTTGCCATATTCCAGGTCCTTCAGTGTGAATTTTTAATTTTCCACGTTTTTCAAGGTTTCTTGCCATATTCTGGTCCTATAGTGTGAATTTTTATTTTTCAA
73	23	13	0.0299	134	TCCAGGTCCTTCAGTGTGAATTTTTAATTTTCTACTTTTTTCAGGGTTTCTCGCCATATTCTGGGTCCTACAGTGTGATTTTCTCATTTCCATGTATTTCAGGGTCTCTTGCCGTATTCCAGGTCCTGTCGTAT
74	19	6	0.0247	113	ATAAAGTGTGAATTTTTAATTTTCTACTTTTTTCAGGGTTTCTCGCCATATTCTGGGTCCTTCAGTGTGAATTTTTTTCCACGGTTTTCAGTATTTCTCTCCATATCTCGGTA
75	27	2	0.0227	57	CTCATTTTCCACGTTTTTCAAGTTTTTTCGTAATTCTGGGTCCTACAGTGTGATTTT
76	27	24	0.0222	229	TCCATATCTCGGTAATAAAGTGTGAATTTTTAATTGTCCAGTCTTTTCATGGTTTCTCACCATATTCTGTGTCCAACAGTGTGAATTTTTAATTTTCACGTTTTTCAGGGTTTCTCGGCATATTCTGGGTCCTACAGTGTGATTTTCTCATTTCCACGTTTTTCAGGTTTTCTTGCCATATTCCAGGTCCTTCAGTGTGAATTTTTTTCCACGGTTTTCAGTATTTCTC
77	27	33	0.021	286	GTGAATTTTTAATTTTCAGGTTTTTCATGGTTGTTCAGCATATTCTGGTTTCTGCAGTGTGATTTTCTCATTTTCCACGTTTTTCAAGTTTTTTCGTAATTCTGGGTCCTACAGTGTGATTTTCTCATTTCCACGTTTTTCAGGTTTTCTTGCCATATTCCAGGTCCTTCAGTGTGAATTTTTTTCCACGGTTTTCAGTATTTCTCTCCATATCTCGGTAATAAAGTGTGAATTTTTAATTGTCCAGTCTTTTCATGGTTTCTCACCATATTCTGTGTCCGACTGT
78	23	1	0.0171	56	CGTAATTCTGGGTCCTACAGTGTGATTTTCTCATTTTCGATATTTTCAAGTTTTTT
79	27	6	0.0167	108	ATATTCCAGGTACTACAGTGTGATTTTCTCATTTTTTGACTTTTTCAGGGTTTCTCACCATATTCCAGGTCCTACTGTGTGATTTTCTCATTTTAATACTTTTTTACC
80	23	14	0.0164	172	TCCATATCTCGGTAATAAAGTGTGAATTTTTAATTGTCCAGTCTTTTCATGGTTTCTCACCATATTCTGTGTCCAACAGTGTGAATTTTTAATTTTCCACGTTTTTCAGGTTTTCTTGCCATATTCCAGGTCCTTCAGTGTGAATTTTTTTCCACGGTTTTCAGTATTTCTC
81	23	11	0.0148	120	GTTTCTCATTTTTTGACTTTTTCAGGGTTTCTCATCATATTCCAAGTCCTAGAGTGTGATTTTTCTAATTTTTCGACTTTTTCAGATTATATCACCATATTCCTTTTACTACAGTGTGAT
82	27	21	0.0127	180	TTGTGTGATTTTCTTATTCTTCGACTTTTTCAGGTTTTCTCACCATATTGCAGGTACTACAAGTTTGATTTTCTTATTTTTCGACTGTTTCAGTGTTTCTCACCATATTGCAGGTCCTACAAGTGTGAATTTCTTATTTTTGGACTTTTTCAGGGTTTCTCACCATATTGGAGGTCCTAC
83	27	1	0.0095	56	TGGGTCCTACAGTGTGATTTTCTCATTTTCGATATTTTCAAGTTTTTTCGTAATTC
84	27	7	0.0077	110	TCACCCTATTGCAGGTCCTACAAGTGTGAATTTCTTATTTTTGGACTTTTTCAGGGTTTCTCACCATATTCCAGGTACTACTGCGTGATTTTCTCATTTTTCGACTTTTC
