# Supplementary material for: Satellite DNA sequence dictates pericentromere heterochromatin formation and function
Source: Sci Adv. 2026 Jul 15;12(29):eady2267. doi: 10.1126/sciadv.ady2267 (PMC13371928; doi:10.1126/sciadv.ady2267)
Supplement: Supplementary file 3 — Movies S1 and S2 [file sciadv.ady2267_movies_s1_and_s2.zip]

Archive with 2 entries (2 files):
- ady2267_movie_s1.avi
- ady2267_movie_s2.mp4
